# Supplementary material for: Role of New Chiral Additives on Physical-Chemical Properties of the Nematic Liquid Crystal Matrix
Source: Materials (Basel). 2023 Sep 2;16(17):6038. doi: 10.3390/ma16176038 (PMC10488559; doi:10.3390/ma16176038)
Supplement: Supplementary file 1 [file materials-16-06038-s001.zip]

Archive with 1 entries (1 files):
- materials-2542877-supplementary.pdf
